# Supplementary material for: Oxytocin is lower in African American men with diabetes and associates with psycho-social and metabolic health factors
Source: PLoS One. 2018 Jan 4;13(1):e0190301. doi: 10.1371/journal.pone.0190301 (PMC5754076; doi:10.1371/journal.pone.0190301)
Supplement: S1 File — Complete supplementary data file. (XLSX) [file pone.0190301.s001.xlsx]

## Sheet: Main Sheet
id	age	height	weight	htn	sbp	dbp	bmi	oxytocin_pgmg	dm_cat	metformin	ogtt_cat	g_0	g_10	g_30	g_60	g_90	g_120	g_150	g_180	fglucose	finsulin	a1c	isi	ogis	waist_cm	hip_cm	waist_hip	leptin	cortisol_ugdl	cholesterol	triglycerides	hdl	ldl	ohd	creatinine	gfr	research	rate_own_health	physical_unhealthy30day	mentally_unhealthy30day	healthy_day30daysduringpast30day	num_days_limit_30days	activities_limited30days	major_health1	major_health2	major_health3	major_health4	major_health5	major_health6
2001	55	172.7	76.16	1	156	100	26	14.2	1	0	1	77	81	114	114	82	64	53	66	77	2.64	5.3	12.4	548	90	97	0.93	4.101	7.29	169	214	49	77	19	1.16	79	2001	1	0	0	0	0	0	0
2002	57	182.9	87.68	0	156	89	26.7	8.85	1	0	1	84	86	147	135	108	104	55	67	84	3	5.6	12	512	90	100	0.9	28.419	27.3	169	54	57	101	18	1.03	90	2002	2	0		0	0	0	0
2003	44	182.9	92.12	1	113	70	28.1	6.04	1	0	1	82	86	124	123	91	106	64	69	82	8.61	5.2	6	479	99	105	0.94	7.507	9.53	112	96	38	55	21	1.2	74	2003	3	10	5	15	10	1	8
2004	45	170.2	70.49	1	131	82	24.8	20.6	1	0	1	95	96	119	120	102	81	83	104	95	6.89	4.7	11.1	382	78	88	0.89	5.093	5.94	142	161	34	76	21	1.01	97	2004	1	0	0	0	2	0	0
2005	59	172.7	81.87	1	121	69	28	13.82	4	0	3	112	115	148	80	88	114	69	73	112	6.21	5.6	8.2	393	90	98	0.92	6.099	17.4	167	67	66	88	14	0.93	101	2005	3	3	4	33	2	0	0
2006	68	178	73.3	1	145	82	23.6	6.1	1	0	1	92	98	164	182	160	97	105	53	92	7.18	5	4	383	89	93	0.96	9.461	4.73	149	111	39	88	16	0.98	92	2006	2	0	0	0	2	0	0
2007	36	175.3	61.69	0	121	66	20.5	5.57	1	0	1	79	82	130	155	128	92	41	36	79	4.15	5	9.3	549	69	79	0.87	1.748	9.61	158	58	45	101	20	1.05	97	2007	2	14	30	0	12	1	2
2008	56	185.4	75.11	1	123	76	22.3	9.04	1	0	1	86	87	124	112	92	88	49	53	86	12.82	4.9	6.9	541	82	90	0.91	3.761	9.78	177	72	59	104	24	1.29	70	2008	3	1	0	29	0	1	5
2009	55	170	70.71	1	107	53	24.9	7.26	1	0	1	89	87	142	162	117	111	105	95	89	4.96	5	10.5	437	76	85	0.89	2.949	5.89	205	110	30	153	14	1.07	87	2009	2	0	20	10	20	1	13
2010	45	170.2	80.56	0	126	87	28.3	0.84	1	0	1	90	95	141	109	109	84	75	84	90	9.04	5.3	6.2	459	92	98	0.94	18.303	16.5	164	111	57	85	13	1.13	85	2010	4	2	5	23	3	0	0
2011	44	180	95.8	0	121	80	30.1	6.71	1	0	1	97	95	137	129	96	85	55	67	97	7.78	5	9.8	472	91	97	0.94	5.77	10.9	137	72	58	65	15	0.96	103	2011	2	0	5	25	0	0	0
2012	56	165.1	74.03	1	155	101	27.7	17.07	1	0	1	89	91	180	132	166	94	134	62	89	8.36	5.2	7.3	520	92	100	0.92	7.615	12.1	191	226	40	106	13	0.85	113	2012	3	2	0	28	0	0	0
2013	58	175	95.8	1	121	80	31.9	19.03	1	0	1	91	87	103	99	84	77	78	72	91	6.33	5.6	16.2	473	91	97	0.94	6.566	8.93	150	47	55	86	9	0.88	108	2013	3	6	12	22	12	0	0
2014	58	172.7	85.73	1	104	59	29.3	5.48	1	0	1	84	88	123	120	118	61	70	76	84	12.93	5.6	5	481	91	95	0.96	17.243	14.8	188	125	49	114	14	1.18	77	2014	3	5	0	25	2	1	1
2015	48	180.3	76.29	1	125	61	23.9	8.34	4	0	3	115	118	163	191	153	146	127	105	115	21.78	5	2.6	335	82	96	0.85	5.024	17.1	218	93	83	116	7	0.87	113	2015	1	0	0	30	0	0	0
2016	58	167.6	77.93	0	137	90	28.3	10.13	2	0	5	105	109	183	245	239	248	205	129	105	5.65	5.1	7.2	433	82	98	0.84	5.666	9.8	177	83	48	112	11	0.87	109	2016	3		30	0	25	1	13
2017	56	175.3	75.11	0	127	61	24.9	4.15	1	0	1	84	82	129	84	80	79	36	44	84	6.27	5.1	8	530	79	85	0.93	3.349	10.4	146	56	55	80	19	1.1	84	2017	3	0	0	30	0	1	2	6
2018	55	182.9	99.02	1	133	81	30.2	4.76	4	0	2	83	84	131	217	184	148	61	53	83	10.07	5.1	3.7	429	103	105	0.98	30.72	11.1	231	98	123	88	9	1.35	66	2018	4	30	7	0	20	1	1
2019	57	175.3	90.22	1	122	64	29.9	9.32	4	0	2	94	97	146	186	164	147	109	81	94	13.22	5.6	3.1	349	94	104	0.9	15.747	6.83	172	87	49	106	20	1.05	88	2019	3	30	5	0	5	1	2
2020	52	170.2	79.83	1	120	80	28.1	8.32	1	0	1	91	93	189	110	47	118	76	75	91	6.66	5	8.8	516	92	96	0.96	5.666	6.07	126	60	41	73	16	1.3	70	2020	3	1	30	0	0	1	1
2021	63	173	66.22	1	104	63	22.5	11.59	4	0	3	105	97	166	234	228	161	150	45	105	7.33	5.4	3.6	353	80	89	0.9	3.606	11.6	199	136	52	120	24	1.21	73	2021	3	0	0	0	0	1	2	4	8
2022	55	175.3	79.47	1	114	81	26.4	10.05	1	0	1	90	93	131	110	113	92	85	58	90	7.9	5.2	7.8	497	83	96	0.86	8.341	12.1	140	61	53	75	22	1.17	78	2022	4	15	15	0	4	1	2
2023	57	177.8	110.9	0	140	70	35.7	17.89	2	0	5	157	155	204	205	227	248	190	144	157	15.82	5.4	3.1	308	112	107	1.05	15.74	14.1	296	487	56	184	10	0.71	138	2023	2		0	0	0	1	3
2024	58	178	70.9	1	121	80	22.8	31.05	1	0	1	98	101	134	144	142	121	116	111	98	5.04	5.8	12.9	399	85	95	0.89	2.873	18.4	106	52	47	49	12	0.8	120	2024	3	8	7	15	0	1	1
2025	54	183	98.88	1	134	92	29.3	11.64	1	0	1	90	92	149	132	114	103	56	70	90	15.62	5.1	3.4	439	108	109	0.99	21.203	8.98	187	62	71	104	14	1.12	83	2025	4	0	10	5	0	1	3
2028	63	188	98.11	1	139	84	28.3	5.94	1	0	1	94	100	166	177	181	84	64	75	94	9.54	5.4	3.8	429	96	101	0.95	8.309	8.73	175	68	41	120	11	0.69	140	2028	3	7	0	0	2	0	0
2030	49	190	97.07	1	140	88	27.4	1.81	4	0	3	108	109	198	250	236	146	82	54	108	11.37	5.1	2.9	357	92	99	0.93	10.754	10.9	156	68	83	59	17	1.1	86	2030	3	0	0	0	0	1	1	2
2031	61	180	74.66	0	124	79	23.5	1.98	1	0	1	87	88	149	119	63	60	55	76	87	3.89	5.6	13.2	478	80	82	0.98	4.872	8.28	205	49	95	100	27	1.15	78	2031	3	0	30	0	14	1	4
2032	45	180.34	69.4	0	129	87	21.7	1.88	1	0	1	80	79	104	84	57	120	49	64	80	1.64	5.3	37.5	580	72	81	0.89	2.661	11.6	197	117	82	92	8	0.81	125	2032	2	2	0	28	2	0	0
2033	64	168	70.76	1	130	80	25.5	6.26	1	0	1	85	86	133	171	160	122	95	80	85	11.74	5.5	4.2	406	90	95	0.95	11.22	7.25	162	69	48	100	23	1.28	68	2033	2	0	6	26	3	1	13
2034	64	190	81.65	1	140	80	23.1	1.98	2	0	5	109	115	235	235	249	227	153	117	109		5.6			83	92	0.9	11.132	13.3	198	97	113	66	10	1.92	43	2034	3	6	7	17	1	0	0
2036	63	168	80.51	0	138	84	29.1	5.24	1	0	1	90	96	125	130	124	107	51	37	90	11.25	4.7	4.7	499	90	92	0.98	8.944	7.4	190	53	95	84	16	1.06	85	2036
2037	60	175	69.22	0	112	73	23	4.21	1	0	1	91	100	178	160	96	89	87	90	91	5	5.1	11.3	458	80	82	0.98	4.911	9.67	178	84	81	80	19	0.94	99	2037	4		0	0	1	1	1	7	13	2	12
2039	59	180.34	72.85	0	114	75	22.4	3.38	1	0	1	86	89	119	99	72	70	111	92	86	5.8	4.7	14	428	80	86	0.93	3.134	12.4	168	99	45	103	18	1.14	80	2039	5	30	30	0	30	1	1
2040	59	170	62.01	0	139	73	21.9	11.56	1	0	1	79	90	154	120	87	57	47	49	79	1.59	4.7	27.3	645	71	79	0.9	4.039	9.94	120	61	76	32	11	0.89	106	2040	4	30	15	15	10	1	1	13	4
2042	55	188	81.51	0	150	94	23.5	3.75	1	0	1	88	94	162	150	73	99	73	68	88	3.18	4.6	16.6	501	81	87	0.93	5.606	2.45	198	128	76	96	24	1.27	71	2042
2043	57	198	88	0	166	64	22.9	5.66	1	0	1	83	83	169	148	133	87	67	66	83	6.23	5.5	11.9	511	80	93	0.86	2.445	9.81	171	142	63	80	15	1.07	86	2043	2	0		30	0	0	0
2044	50	168	82.96	0	114	68	30	4.1	4	0	3	109	112	155	203	197	180	155	115	109	14.23	5	3.1	297	93	93	1	10.168	8.21	153	101	52	81	21	1.01	95	2044	3	0	5	25	0	0	0
2045	47	183	73.48	0	135	78	22.4	10.45	1	0	1	90	98	144	111	103	73	78	91	90	23.25	5.3	4.6	442	79	87	0.91	5.275	11.9	170	156	71	68	21	0.98	99	2045	4	5	3	22	3	0	0
2046	53	183	74.21	0	138	87	22.6	5.51	1	0	1	91	94	147	165	113	69	41	90	91	4.51	5.6	12	423	76	85	0.89	7.217	17.1	191	78	96	79	4	0.96	99	2046	2	30	0	0	0	1	1	2
2048	71	167	68.13	1	144	65	24.9	6.95	4	0	3	109	116	147	150	128	103	61	71	109	7.6	5.6	7.6	482	86	94	0.91	20.723	12.9	203	117	47	133	14	1.04	85	2048	2	4	5	21	5	0	0
2049	59	173	68.22	0	124	67	23.2	3.55	1	0	1	87	86	170	125	80	59	42	68	87	2.18	4.9	22.2	482	73	87	0.84	2.164	8.77	169	52	67	92	28	1.04	88	2049	3	3	0	28	3	0	0
2050	63	188	91.31	0	109	71	26.3	9.2	4	0	3	101	99	156	151	106	93	64	67	101	10.37	5.5	4.5	417	97	90	1.08	10.931	11.4	137	45	72	56	26	0.96	96	2050	4	2	3	5	1	1	4	13	2
3001	46	173	108.68	0	111	77	37	4.06	2	0	5	117	121	230	243	194	137	80	79	117	24.71	6.8	1.3	280	112	110	1.02	24.586	14.1	222	120	37	161	4	1.1	87	3001	5	20	30		30	1	1
3002	55	167.64	99.7	1	130	80	36.1	3.34	2	0	5	103	101	135	143	141	99	108	73	103	11.05	6.5	3	359	104	105	0.99	18.769	9.09	201	161	51	118	16	1.13	80	3002	3	2	0		2		1	2
3003	64	175.26	112.94	1	120	80	37.5	3.79	2	0	5	111	116	170	252	248	158	90	79	111	27.85	6.7	1.5	295	108	110	0.98	30.291	7.78	232	171	44	154	19	1.17	76	3003	3	3	4		4	1	4
3004	61	183	129.09	1	139	68	39.3	6.8	2	0	5	143	139	186	250	265	222	70	252	143	29.3	7.1	1.6	167	134	125	1.07	39.213	7.57	124	102	34	70	7	1.05	87	3004	4	2	2		0	1	2
3005	63	172	105.19	0	111	68	36.2	3.26	2	0	5	111	110	136	138	126	112	129	114	111	52.44	6.6	1.9	333	108	103	1.05	39.136	11.7	123	162	26	65	12	1.12	80	3005	3	0	0		0	0	0
3006	54	170.18	104.33	0	122	69	36.7	2.23	3	1	5	121	123	201	253	271	232	161	125	121	65.43	6.8	0.6	194	110	110	1	50.99	11.1	201	159	35	134	14	1.09	85	3006	3	10	0		0	1	1
3007	54	175	106.78	1	135	86	35.5	3.81	2	0	5	104	211	112	251	245	181	140	112	104	44.5	6.5	1.4	318	109	107	1.02	56.299	8.74	80	45	43	28	9.1	1.03	91	3007	2	0	0		0	0	0
3008	61	175	131.9	1	147	93	40.6	8.48	3	1	5	201	158	162	191	187	210	194	173	201	240.99	6.7	0.3	244	125	119	1.05	48.884	2.96	144	457	43	74	16	1.43	61	3008	3	0	0		0	1	2
3009	43	170.18	98.88	0	129	61	34.8	2.51	3	1	5	111	103	125	100	113	143	109	93	111	37.31	6.5	2.5	373	92	98	0.94	5.247	8.23	170	252	48	72	11	1.19	81	3009	3	2	0		0	0
3010	55	180	112.94	1	140	88	35.5	36.22	1	0	1	96	94	127	157	163	123	80	72	96	35.94	5.7	2.2	450	110	109	1.01	54.347	11.6	182	141	53	101	25	1.25	73	3010	3	0	0		0	0
3011	61	182.88	130.95	1	133	62	39.9	2.39	3	1	5	134	134	213	196	245	224	200	169	134	12.31	6.8	4.6	311	130	123	1.06	75.408	12.2	151	82	58	77	10	1.05	87	3011	3	15	0		0	0
3012	57	180.34	106.59	1	140	80	33.4	5.09	2	0	5	113	111	193		87	51	74	82	113	14.75	6.6	4.6	320	105	111	0.95	41.353	3.75	158	97	52	87	9	0.99	94	3012	2	2	0		0	1	1
3013	60	187.96	102.47	1	127	82	29.6	4.35	3	1	5	131	166	199	210	220	161	104	87	131	16.39	6.5	4.1	400	108	109	0.99	17.58	14	136	88	50	68	24	1	92	3013	4	0	0			0
3014	65	185.42	132	1	157	75	39.1	3.27	3	1	5	111	123	244	187	163	118	92	83	111	23.82	6.8	2.2	394	139	119	1.17	66.42	9.98	141	90	50	73	18	0.96	95	3014	3	2	0		2	1	1
3015	59	185.42	130.77	0	138	81	38.8	16.3	3	1	5	149	150	236	325	294	242	218	171	149	27.66	7.3	1.9	308	120	115	1.04	40.597	6.13	141	169	50	57	3	1.5	58	3015	4	30	0		0	1	1	4	5	11
3016	50	175	103.19	1	139	91	34.3	4.45	2	0	5	112	110	189	239	153	209	78	84	112	20.07	6.5	2.7	411	105	101	1.04	19.82	11.3	210	138	56	126	4	1.22	76	3016	3	5	10		20	0	13
3017	61	178	125.01	1	139	76	40.2	3.69	3	1	1	99	107	162	222	271	240	171	123	99	29.44	6.1	2.2	373	127	120	1.06	62.476	7.35	162	118	58	80	23	1.7	50	3017	4	15			0		1	7	11	2	4	6
3018	52	180	112.49	1	126	88	35.4	6.16	2	0	5	102	108	148	219	168	165	87	58	102	14.48	7	2.8	379	101	104	0.97	27.978	9.68	144	125	32	87	26	0.93	103	3018	3	30	0		0	1	1	2	4	10
3019	56	173	99.34	1	151	70	33.8	3.43	2	0	5	124	123	199	209	186	182	134	120	124	11.7	6.8	4	377	111	106	1.05	14.742	5.89	9.3	93	47	46	23	0.96	98	3019	3	3	0	0	0	0
3020	63	183	117.93	1	144	98	35.9	7.27	2	0	5	109	110	179	157	157	157	108	86	109	52.83	6.8	1.1	274	116	105	1.1	33.866	13.5	108	98	56	32	4	0.88	106	3020	4	30	30		30	1	1
3021	60	183	123.92	1	127	60	37.7	15.32	2	0	5	93	96	146	151	144	132	164	143	93	13.89	6.7	4	298	130	106	1.23	68.364	2.81	138	152	37	71	13	0.88	107	3021	4	25	2		3		1	2
3022	64	173	110.86	1	118	70	37.7	0.45	3	1	5	104	105	147	136	133	135	95	68	104	22.94	7.1	2.3	333	116	113	1.03	21.132	7.07	202	156	45	126	26	1.44	60	3022	3	0	0		0	1	7
3023	57	185.42	110.5	1	124	63	32.7	4.3	3	1	5	111		187	230	190	66	60	78	111	24.89	7.1	2.4	358	108	104	1.04	14.22	6.33	191	146	59	103	12	1.27	71	3023	4	20				1	5
3024	58	170.18	99.25	1	132	74	34.9	2.2	3	1	3	110		162	179	158	102	82	64	110	36.33	6.4	1.3	317	109	102	1.07	24.144	5.44	100	116	32	45	10	1.25	72	3024	3		0		0	0	3
3025	57	182.88	121.11	1	134	84	36.9	3.21	2	0	5	159	149	258	311	341	322	272	233	159	19.69	6.9	2.2	282	121	115	1.05	28.326	4.76	188	171	37	117	4	0.95	99	3025	2	0	0		0	0	1
3026	55	175	99.11	1	137	92	33	6.73	3	1	5	130	131	200	263	265	228	170	121	130	11.93	6.7	3.3	315	109	107	1.02	12.21	8.99	192	108	45	125	22	1.09	85	3026	3		0		4		2
3027	47	170	91.63	0	140	70	32.3	3.48	2	0	5	114	120	171	192	137	122	94	68	114	18.3	6.5	2.4	390	98	99	0.99	16.016	11	269	91	68	183	23	1.29	72	3027	3	0	0		0	0
3028	58	178	99.97	1	112	75	32.2	6.58	3	1	5	123	129	213	309	242	207	155	118	123	10.99	7.3	3.7	365	105	105	1	19.312	9.69	185	90	41	126	10	1.04	89	3028	2	0	0		0	1	7
3029	54	170	97.07	1	166	77	34.2	37.47	2	0	5	116	128	139	186	183	96	130	137	116	27.91	6.9	3.1	233	111	107	1.04	37.76	7.88	178	249	39	89	10	1.39	64	3029	4	4	0		0	0	10
3030	61	170.18	104.6	1	192	98	36.8	2.78	3	1	5	116	94	160	213	211	181	114	62	116	29.91	6.8	1.5	314	109	103	1.06	21.732	12	176	77	59	102	4	1.09	83	3030	4				0	0	4	10
3031	62	168	96.34	1	170	85	34.8	5.47	3	1	5	130	146	211	270	305	310	331	250	130	22.8	7.1	2	280	101	103	0.98	20.914	14.7	129	74	39	75	22	1.12	80	3031	3	30	30		0	0	6	7	11
3032	65	176	100.02	1	136	75	32.9	12.47	2	0	5	117	115	229	263	267	265	199	145	117	18.55	6.8	2.7	324	118	107	1.1	43.48	9.26	144	194	40	65	27	1.14	78	3032	4	15	0		15	1	1
3033	57	183	102.69	1	140	70	31.2	7.36	3	1	5	88	91	161	228	246	174	134	90	88	4.02	7	9.9	453	109	105	1.04	9.75	7.59	93	113	31	39	14	1.06	87	3033	2	2	3		0	0
3034	60	170	95.71	1	113	57	33.7	2.88	3	1	5	96	104	168	198	90	118	70	62	96	8.05	6.5	4.1	420	109	105	1.04	15.89	11.5	212	258	32	128	20	1.05	87	3034	3				0		1	2	4	10
3035	66	171	107.23	1	134	75	37.4	2.46	3	1	5	122	122	169	213	255	236	231	79	122	15.93	6.6	3.5	430	117	111	1.05	36.064	8.33	118	149	38	50	25	1.06	85	3035	3	0	0		0	0	10	11
3036	65	173	102.69	1	141	80	35	4.55	3	1	5	121	124	211	264	277	245	221	167	121	27.36	6.6	1.5	254	107.5	110	0.98	48.202	4.66	198	119	52	122	22	1.14	78	3036	3				0	1	2	7	11	13
3038	59	170	92.94	1	142	89	32.8	10.43	3	1	5	131	137	205	290	292	293	259	201	131	16.62	7	3.1	343	93	99	0.94	9.434	7.93	168	87	47	104	27	0.82	116	3038	2				2		1	8	10	13
3039	60	180	130.04	1	166	74	40.9	3.98	3	1	5	169	171	246	326	362	273	209	197	169	40.07	8.3	1	244	133	101	1.32	40.476	12.3	187	235	35	105	20	1.11	82	3039	4		0		0	0	0
3040	57	155	76.38	0	128	72	32.4	11.68	3	1	5	126		226	250	188	152	103	119	126	32.86	6.6	1.6	333	97	92	1.05	19.266	7.67	149	106	51	77	10	0.63	159	3040	4						11	4
3041	51	183	126.14	1	144	89	38.4	7.99	2	0	5	130		197	257	196	150	133	270	130	34.25	6.6	1.5	48	110	107	1.03	30.054	8.04	121	134	39	55	28	1.04	91	3041	3					1	2	4	10
3042	54	182	113.04	1	162	84	34.8	9.75	3	1	5	91		205	256	239	174	140	116	91	10.53	7.2	7.1	450	110	108	1.02	20.634	6.13	180	91	51	111	23	0.87	111	3042	2	0	2		0	0	0
3043	58	175	90.72	1	137	94	30.2	19.79	2	0	5	100	102	233	234	171	93	67	70	100	3.36	6.7	11.5	461	92	93	0.99	10.818	13.3	124	61	57	55	10	1.34	66	3043	2	0	2		0	0	0
3044	58	175	96.89	1	133	82	32.2	6.57	3	1	5	146	161	231	266	273	265	269	227	146	3.4	6.9	8.7	274	94	97	0.97	4.702	12.5	131	86	33	81	26	0.91	104	3044	2	30	0		30	1	3
3045	60	175	104.73	0	116	74	34.8	5.22	3	1	5	134	132	231	274	298	202	174	118	134	30.18	6.5	1.4	319	102	108	0.94	38.856	11.7	158	72	46	98	8	0.78	123	3045	5	25	30		30	1	1
3046	53	190.5	144.38	1	135	83	40.5	5.31	3	1	5	116	115	180	203	194	64.05	45.6	87	116	32.12	6.6	1.8	206	123	112	1.1	24.488	6.39	205	333	50	112	8	1.14	81	3046	4	6	25		30	1	1
3047	59	168	107	1	149	86	38.6	17.13	3	1	5	170	170	192	235	258	272	283	251	170	18.37	6.5	2.8	222	120	107	1.12	21.758	7.35	128	132	40	62	18	0.88	107	3047	4	0	0		0	0
3048	54	176	107.91	1	118	73	35.5	3.6	3	1	5	145	148	225	264	275	290	228	176	145	40.89	7	1.2	259	109	106	1.03	30.198	5.81	244	319	58	148	12	1.06	88	3048	4	7	0		0	0	11	2	10
3049	61	190	128.96	1	130	86	36.4	2.66	3	1	5	145	146	224	285	296	240	186	147	145	22.79	7.2	2.3	331	113	112	1.01	25.226	5.61	120	58	43	65	4	0.9	104	3049	3	0	5		0	0	14
3050	50	177	97.07	0	119	73	31.6	2.93	3	1	5	160	161	208	271	300	258	220	203	160	16.97	7.2	2.8	292	97	99	0.98	9.778	11.2	187	432	28	93	5	0.88	111	3050	3	2	0		0	0	0
[truncated: 171 more columns]

## Sheet: Surrogate Indices
id	G_0	G_30	G_60	G_90	G_120	I_0	I_30	I_60	I_90	I_120	Matsuda Index	HOMA-IR	Insulinogenic Index	Disposition Index (IGI*ISI)
2001	77	114	114	82	64	2.64	42.42	71.47	41.58	12.72	11.2601	0.501926	1.07514	12.1061
2002	84	147	135	108	104	3	35.22	38.1	20.24	17.73	11.2351	0.622222	0.511429	5.74595
2003	82	124	123	91	106	8.61	150.98	118.37	45.72	39.08	3.93427	1.74326	3.38976	13.3362
2004	95	119	120	102	81	6.89	24.87	35.98	30.98	17.9	7.39391	1.61617	0.749167	5.53927
2005	112	148	80	88	114	6.21	64.5	28.51	39.56	55.61	5.72722	1.71733	1.61917	9.27333
2006	92	164	182	160	97	7.18	70.48	184.34	263.92	135.62	2.61439	1.63101	0.879167	2.29848
2007	79	130	155	128	92	4.15	47.41	102.46	73.97	66.41	6.14666	0.809506	0.848235	5.21382
2008	86	124	112	92	88	12.82	56.33	57.38	30.68	30.52	4.58892	2.72227	1.145	5.25431
2009	89	142	162	117	111	4.96	25.92	49.37	53.02	29.24	6.91685	1.08998	0.395472	2.73542
2010	90	141	109	109	84	9.04	140.99	69.37	65.28	12.5	3.92367	2.00889	2.58725	10.1515
2011	97	137	129	96	85	7.78	57.9	19.18	28.45	11.75	6.37133	1.86336	1.253	7.98327
2012	89	180	132	166	94	8.36	56.34	32.44	63.92	25.2	4.72015	1.83714	0.527253	2.48871
2013	91	103	99	84	77	6.33	17	23.04	17.92	6.92	10.7813	1.4223	0.889167	9.58636
2014	84	123	120	118	61	12.93	141.63	113.36	76.91	10.49	3.1448	2.68178	3.3	10.3779
2015	115	163	191	153	146	21.78	66.63	113.96	87.8	87.99	1.76058	6.18444	0.934375	1.64504
2016	105	183	245	239	248	5.65	34.07	47.63	35.49	32.16	4.84705	1.46481	0.364359	1.76607
2017	84	129	84	80	79	6.27	117.06	90.76	55.85	51.6	5.26526	1.30044	2.462	12.9631
2018	83	131	217	184	148	10.07	51.05	234.08	150.41	105.62	2.4479	2.06373	0.85375	2.08989
2019	94	146	186	164	147	13.22	97.29	175.61	147.34	131.34	2.05922	3.06835	1.61673	3.3292
2020	91	189	110	47	118	6.66	114.39	28.26	33.62	5.44	5.66941	1.49644	1.09929	6.2323
2021	105	166	234	228	161	7.33	63.91	139.85	165.77	171.85	2.43926	1.90037	0.927541	2.26251
2022	90	131	110	113	92	7.9	50.02	70.24	49.84	35.94	5.13183	1.75556	1.02732	5.27201
2023	157	204	205	227	248	15.82	34.32	41.31	46.15	64.67	2.17753	6.13269	0.393617	0.857113
2024	98	134	144	142	121	5.04	16.7	20.98	29.74	20.15	8.74406	1.21956	0.323889	2.8321
2025	90	149	132	114	103	15.62	178.38	187.2	94.29	51.6	2.16622	3.47111	2.75864	5.97582
2028	94	166	177	181	84	9.54	137.5	174	203.49	25.6	2.3378	2.21422	1.77722	4.15479
2030	108	198	250	236	146	11.37	43.01	126.57	182.54	128.18	1.95144	3.032	0.351556	0.68604
2031	87	149	119	63	60	3.89	75.09	74.27	15.93	5.66	8.29008	0.83563	1.14839	9.52022
2032	80	104	84	57	120	1.64	15.68	22.84	16.61	2.9	24.8158	0.323951	0.585	14.5172
2033	85	133	171	160	122	11.74	59.88	82.32	166.74	96.31	2.78998	2.46395	1.00292	2.79812
2034	109	235	235	249	227	15.28	65.75	70.02	136.93	149.36	1.74661	4.1124	0.400556	0.699616
2036	90	125	130	124	107	11.25	62.56	163.98	75.77	70.12	3.10622	2.5	1.466	4.55372
2037	91	178	160	96	89	5	51.14	61.6	13.11	7.59	7.12629	1.12346	0.530345	3.77939
2039	86	119	99	72	70	5.8	21.54	52.49	21.95	10.53	9.14858	1.2316	0.47697	4.3636
2040	79	154	120	87	57	1.59	20.04	36.76	34.35	12.21	17.4019	0.310148	0.246	4.28086
2042	88	162	150	73	99	3.18	36.57	45.18	13.3	13.48	10.7509	0.690963	0.451216	4.85099
2043	83	169	148	133	87	6.23	24.01	27.89	36.92	13.3	7.6594	1.27677	0.206744	1.58354
2044	109	155	203	197	180	14.23	44.18	91.91	86.64	143.2	2.2118	3.8298	0.651087	1.44008
2045	90	144	111	103	73	23.25	63.86	66.1	46.62	16.04	2.97763	5.16667	0.752037	2.23929
2046	91	147	165	113	69	4.51	38.19	70.13	24.1	4.91	7.50307	1.01336	0.601429	4.51256
2048	109	147	150	128	103	7.6	71.84	29.66	39.4	12.09	4.91215	2.04543	1.69053	8.30411
2049	87	170	125	80	59	2.18	39.36	18.83	7.9	32.23	15.0357	0.468296	0.447952	6.73527
2050	101	156	151	106	93	10.37	60.53	190.61	66.03	48.99	2.93869	2.5861	0.912	2.68009
3001	117	230	243	194	137	24.71	178.21	353.09	340.25	178.45	0.846321	7.13844	1.35841	1.14965
3002	103	135	143	141	99	11.05	178.93	291.22	188.29	86.23	1.95535	2.81025	5.24625	10.2582
3003	111	170	252	248	158	27.85	68.1	198.14	275.58	179.91	0.998177	7.63296	0.682203	0.68096
3004	143	186	250	265	222	29.3	53.13	111.89	113.17	99.03	1.12361	10.3454	0.554186	0.62269
3005	111	136	138	126	112	52.44	89.36	70.23	116.63	62.81	1.26874	14.3724	1.4768	1.87367
3006	121	201	253	271	232	65.43	279.23	421.03	572.35	402.77	0.385728	19.5482	2.6725	1.03086
3007	104	112	251	245	181	44.5	46.82	217.48	179.51	147.59	0.923739	11.4272	0.29	0.267884
3008	201	162	191	187	210	240.99	76.38	162.96	174.5	250.55	0.259176	119.602	4.22077	1.09392
3009	111	125	100	113	143	37.31	85.01	62.75	66.68	79.56	1.74493	10.2257	3.40714	5.94522
3010	96	127	157	163	123	35.94	76.36	123.71	141.45	55.59	1.46686	8.51911	1.30387	1.91259
3011	134	213	196	245	224	12.31	22.42	38.32	33.94	30.58	3.1666	4.07294	0.127975	0.405245
3012	113	193		87	51	14.75	111.91	128.46	46.43	16.5		4.11543	1.2145
3013	131	199	210	220	161	16.39	31.71	32.08	40.51	27.42	2.76023	5.30146	0.225294	0.621864
3014	111	244	187	163	118	23.82	225.25	104.67	72.08	33.78	1.40806	6.52844	1.51451	2.13252
3015	149	236	325	294	242	27.66	68.76	84.35	42.5	44.63	1.26278	10.1761	0.472414	0.596555
3016	112	189	239	153	209	20.07	66.66	87.24	79.2	68.1	1.86096	5.55022	0.605065	1.126
3017	99	162	222	271	240	29.44	73.71	61.94	97.88	102.42	1.49111	7.19644	0.702698	1.0478
3018	102	148	219	168	165	14.48	48.98	196.03	169.78	114.45	1.83883	3.64681	0.75	1.37912
3019	124	199	209	186	182	11.7	48.1	85.5	61.3	22.6	2.63862	3.58222	0.485333	1.28061
3020	109	179	157	157	157	52.83	258.14	202.15	216.23	224.69	0.737846	14.2184	2.933	2.1641
3021	93	146	151	144	132	13.89	81.45	141.01	60.92	52.18	2.65938	3.18956	1.27472	3.38995
3022	104	147	136	133	135	22.94	91.77	172.09	141.46	145.06	1.59982	5.89077	1.6007	2.56082
3023	111	187	230	190	66	24.89	60.73	145.42	133.48	34.44	1.50159	6.8217	0.471579	0.708117
3024	110	162	179	158	102	36.33	173.43	371.5	353.44	168.33	0.813207	9.86741	2.63654	2.14405
3025	159	258	311	341	322	19.69	37.63	75.14	37.59	53.95	1.54051	7.73015	0.181212	0.27916
3026	130	200	263	265	228	11.93	24.98	40.93	96.39	100.29	2.28207	3.82938	0.186429	0.425442
3027	114	171	192	137	122	18.3	55.26	228.33	162.31	73.69	1.58837	5.15111	0.648421	1.02993
3028	123	213	309	242	207	10.99	31.51	90.63	67.14	48.18	2.41275	3.3377	0.228	0.550107
3029	116	139	186	183	96	27.91	35.93	47.51	52.36	49.32	2.1482	7.99398	0.348696	0.749068
3030	116	160	213	211	181	29.91	129.02	175.95	198.89	188.25	1.01347	8.56681	2.2525	2.28284
3031	130	211	270	305	310	22.8	55.67	126.35	66.48	77.32	1.34062	7.31852	0.405802	0.544027
3032	117	229	263	267	265	18.55	26.77	51.89	60.53	110.45	1.95186	5.35889	0.0733929	0.143253
3033	88	161	228	246	174	4.02	27.57	38.47	48.13	38.58	6.60191	0.873481	0.322603	2.12979
3034	96	168	198	90	118	8.05	118.97	175.61	176.72	70.87	2.68327	1.90815	1.54056	4.13372
3035	122	169	213	255	236	15.93	32.05	42.26	68.91	49.83	2.39358	4.79867	0.342979	0.820946
3036	121	211	264	277	245	27.36	85.3	160.37	167.96	170.52	1.00422	8.17422	0.643778	0.646492
3038	131	205	290	292	293	16.62	35.75	45.47	51.13	39.11	2.14276	5.37585	0.258514	0.553934
3039	169	246	326	362	273	40.07	65.56	130.49	198.77	108.1	0.660501	16.7206	0.331039	0.218652
3040	126	226	250	188	152	32.86	79.51	95.48	181.39	75.23	1.08284	10.2231	0.4665	0.505147
3041	130	197	257	196	150	34.25	115.16	184.3	96.43	84.02	0.999832	10.9938	1.20761	1.20741
3042	91	205	256	239	174	10.53	11.11	46.91	23.89	12.78	4.62995	2.366	0.00508772	0.0235559
3043	100	233	234	171	93	3.36	18.89	49.08	48.77	12.12	7.2168	0.82963	0.116767	0.842683
3044	146	231	266	273	265	3.4	15.8	33.04	32.56	26.02	5.86335	1.22568	0.145882	0.85536
3045	134	231	274	298	202	30.18	106.54	140.31	180.5	94.42	0.912211	9.98548	0.787216	0.718108
3046	116	180	203	194	64.05	32.12	72.41	139.94	146.67	141	1.20201	9.1998	0.629531	0.756705
3047	170	192	235	258	272	18.37	31.67	33.11	43.35	52.71	1.98396	7.71086	0.604545	1.1994
3048	145	225	264	275	290	40.89	92.7	171.36		162.14		14.6396	0.647625
3049	145	224	285	296	240	22.79	49.16	60.25	61.76	46.24	1.53619	8.15938	0.333797	0.512778
3050	160	208	271	300	258	16.97	37.65	57.28	48.95	25.87	1.89952	6.7042	0.430833	0.818377
